# Supplementary material for: Dual RNA-seq identifies genes and pathways modulated during Clostridioides difficile colonization
Source: mSystems. 2023 Aug 24;8(5):e00555-23. doi: 10.1128/msystems.00555-23 (PMC10654110; doi:10.1128/msystems.00555-23)
Supplement: Table S4 — All significant DEGs from all time points compared to 3 h for bacterial samples. [file msystems.00555-23-s0004.xlsx]

## Sheet: bact 3h vs 6h
	baseMean	log2FoldChange	lfcSE	stat	pvalue	padj
CDR20291_1591	385.057	3.58965	0.42903	8.36691	5.91503e-17	3.99856e-14	-	putative dinitrogenase iron-molybdenum cofactor
CDR20291_2410	794.412	-3.66914	0.500497	-7.33099	2.28459e-13	7.72191e-11	leuS	leucyl-tRNA synthetase
CDR20291_2824	126.54	2.05554	0.296442	6.93405	4.08971e-12	9.21548e-10	-	ABC transporter, substrate-binding protein
CDR20291_0756	200.661	2.51964	0.372185	6.76984	1.28921e-11	2.17877e-09	-	putative oxidative stress regulatory protein
CDR20291_0757	365.791	2.24137	0.338605	6.61944	3.60563e-11	4.87481e-09	rbo	rubredoxin oxidoreductase (desulfoferrodoxin)
CDR20291_0755	424.631	2.1527	0.328703	6.54908	5.78932e-11	5.59083e-09	rbr	rubrerythrin
CDR20291_2615	402.26	-2.14944	0.328134	-6.55049	5.73504e-11	5.59083e-09	glyA	putative serine hydroxymethyltransferase
CDR20291_0372	323.16	3.56674	0.550634	6.47752	9.32425e-11	7.00355e-09	etfA1	electron transfer flavoprotein alpha-subunit
CDR20291_1118	143.498	2.67543	0.412468	6.48639	8.79152e-11	7.00355e-09	-	RRF2-family transcriptional regulator
CDR20291_2022	115.049	2.68922	0.422717	6.36174	1.99485e-10	1.34852e-08	-	putative copper-transporting P-type ATPase
CDR20291_0366	147.326	2.45115	0.387834	6.32011	2.61381e-10	1.6063e-08	hadA	isocaprenoyl-CoA:2-hydroxyisocaproate CoA-transferase
CDR20291_0371	154.441	3.18174	0.51342	6.19715	5.74956e-10	3.23892e-08	etfB1	electron transfer flavoprotein beta-subunit
CDR20291_0849	261.388	-2.75555	0.463603	-5.94377	2.78537e-09	1.44839e-07	-	hypothetical protein
CDR20291_0802	528.33	-3.37107	0.570333	-5.91071	3.40646e-09	1.64483e-07	-	ABC transporter, substrate-binding lipoprotein
CDR20291_1590	74.2695	3.71807	0.638532	5.82283	5.78578e-09	2.60746e-07	-	ArsR family transcriptional regulator CDS
CDR20291_0369	106.445	2.94677	0.51152	5.76082	8.37085e-09	3.53669e-07	hadC	subunit of oxygen-sensitive 2-hydroxyisocaproyl-CoA dehydratase
CDR20291_0370	189.039	3.2982	0.57902	5.69617	1.22525e-08	4.87218e-07	acdB	acyl-CoA dehydrogenase, short-chain specific
CDR20291_0195	331.238	1.47668	0.263823	5.59722	2.17811e-08	8.18001e-07	groEL	60 kDa chaperonin
CDR20291_0367	92.0964	2.44659	0.445569	5.49095	3.99782e-08	1.42238e-06	hadI	activator of 2-hydroxyisocaproyl-CoA dehydratase
CDR20291_0847	237.049	-3.01544	0.556128	-5.4222	5.887e-08	1.98981e-06	-	putative aminotransferase
CDR20291_0944	631.494	-2.35995	0.448012	-5.26759	1.38226e-07	4.44955e-06	-	hypothetical protein
CDR20291_0760	152.292	-2.50997	0.485483	-5.17004	2.3404e-07	7.1914e-06	-	hypothetical protein
CDR20291_0507	438.046	1.63228	0.319596	5.10733	3.26745e-07	9.60346e-06	gapN	NADP-dependent glyceraldehyde-3-phosphate dehydrogenase
CDR20291_2152	107.355	-2.4172	0.478009	-5.05681	4.26337e-07	1.20085e-05	kamA	L-lysine 2,3-aminomutase
CDR20291_0368	86.7457	2.76073	0.547442	5.04296	4.58376e-07	1.23945e-05	hadB	subunit of oxygen-sensitive 2-hydroxyisocaproyl-CoA dehydratase
CDR20291_1022	216.535	1.4508	0.294303	4.92962	8.23891e-07	2.14212e-05	fabF	3-oxoacyl-[acyl-carrier-protein] synthase II
CDR20291_1119	919.184	1.68642	0.345879	4.87576	1.08393e-06	2.71384e-05	iscS2	cysteine desulfurase
CDR20291_2510	595.357	-1.72749	0.357541	-4.83157	1.35464e-06	3.27048e-05	-	cinserved hypothetical protein
CDR20291_3028	251.545	1.81832	0.379249	4.79454	1.63046e-06	3.80066e-05	tpi	triosephosphate isomerase
CDR20291_2774	64.4235	2.2277	0.470117	4.73861	2.15184e-06	4.84881e-05	fhuD	putative ferrichrome ABC transporter, substrate-binding protein
CDR20291_2685	191.612	1.54116	0.327632	4.70395	2.55179e-06	5.56454e-05	-	cell surface protein / cwp10
CDR20291_0945	949.436	-2.10336	0.448082	-4.69414	2.67733e-06	5.65586e-05	-	putative peptidase
CDR20291_3027	729.749	1.96834	0.428831	4.59001	4.43235e-06	9.07959e-05	gpmI	2,3-bisphosphoglycerate-independent phosphoglycerate mutase
CDR20291_2845	178.965	1.86615	0.411111	4.53929	5.64444e-06	0.000112225	-	putative pyridine-nucleotide-disulfide oxidoreductase
CDR20291_2826	55.6745	1.75982	0.398013	4.42153	9.80057e-06	0.000184033	-	putative ABC transporter, permease protein
CDR20291_3434	96.1746	-2.18605	0.494309	-4.42244	9.75925e-06	0.000184033	-	putative homocysteine S-methyltransferase
CDR20291_0643	248.29	-1.8644	0.423891	-4.3983	1.09101e-05	0.000199331	cooS	putative bifunctional carbon monoxide dehydrogenase/acetyl-CoA synthase
CDR20291_0445	629.967	-1.95124	0.450953	-4.32693	1.51202e-05	0.000262084	-	hypothetical protein
CDR20291_3029	410.16	1.78021	0.411191	4.3294	1.49514e-05	0.000262084	pgK	phosphoglycerate kinase
CDR20291_1018	116.714	1.44644	0.334728	4.32123	1.55164e-05	0.000262227	fabK	trans-2-enoyl-ACP reductase
CDR20291_1019	101.558	1.58274	0.366892	4.31391	1.60391e-05	0.000264449	fabD	malonyl coa-acyl carrier protein transacylase
CDR20291_3026	1188.82	1.90113	0.454801	4.18013	2.91348e-05	0.000468932	eno	enolase
CDR20291_1120	917.429	1.77183	0.424484	4.17407	2.99205e-05	0.000470379	-	NifU-like protein
CDR20291_2354	358.08	1.34022	0.323762	4.13951	3.48046e-05	0.000534724	dnaK	chaperone protein
CDR20291_2825	52.5544	1.72549	0.427473	4.03648	5.42586e-05	0.000815085	-	ABC transporter, ATP-binding protein
CDR20291_0015	261.769	1.3237	0.328474	4.02986	5.58106e-05	0.000818047	clpC	ATP-dependent Clp protease
CDR20291_3216	432.661	1.35042	0.335474	4.02541	5.68761e-05	0.000818047	pykF	pyruvate kinase
CDR20291_1161	53.8358	-1.86014	0.465691	-3.99437	6.48655e-05	0.000903469	-	putative peptidase
CDR20291_1719	304.879	-2.26111	0.566396	-3.99211	6.54881e-05	0.000903469	cysD	putative O-acetylhomoserine sulfhydrylase
CDR20291_0498	332.348	1.23435	0.312851	3.94549	7.96383e-05	0.0010556	thrS	threonyl-tRNA synthetase
CDR20291_0758	122.256	1.54035	0.393306	3.91642	8.98731e-05	0.00116835	-	putative oxidative stress protein
CDR20291_3031	886.445	1.80284	0.464795	3.87879	0.000104978	0.00133896	cggR	central glycolytic genes regulator
CDR20291_2117	39.8216	1.52054	0.393131	3.86778	0.000109832	0.00137493	-	ABC transporter, ATP-binding/permease protein
CDR20291_1017	95.1376	1.33058	0.346669	3.83817	0.000123955	0.00152351	fabH	3-oxoacyl-[acyl-carrier-protein] synthase III
CDR20291_1643	170.559	-1.36223	0.356791	-3.818	0.000134536	0.00162404	-	putative 2-hydroxyacyl-CoA dehydratase
CDR20291_1163	109.094	-1.38368	0.363089	-3.81085	0.000138492	0.00164247	dapG	aspartokinase
CDR20291_0611	126.069	-1.75324	0.470651	-3.72512	0.000195219	0.00219947	infC	translation initiation factor IF-3
CDR20291_3304	474.684	1.20008	0.321943	3.72762	0.000193295	0.00219947	atpD	ATP synthase beta chain
CDR20291_1589	341.082	1.1888	0.324944	3.65848	0.000253713	0.00281164	trxB1	thioredoxin reductase
CDR20291_2099	121.022	-1.33802	0.373172	-3.58552	0.000336412	0.00366798	-	cell surface protein
CDR20291_1115	155.326	-1.09577	0.30654	-3.57465	0.000350702	0.00376309	codY	GTP-sensing transcriptional pleiotropic repressor
CDR20291_2671	303.89	1.1474	0.321794	3.56563	0.000362979	0.00383397	-	putative glycosyltransferase
CDR20291_3030	1387.26	1.7065	0.480357	3.55256	0.000381498	0.00396758	gapB	glyceraldehyde-3-phosphate dehydrogenase 2
CDR20291_0613	229.628	-1.05644	0.302113	-3.49682	0.000470831	0.00468064	rplT	50S ribosomal protein L20
CDR20291_1548	427.537	1.81009	0.517639	3.49682	0.000470834	0.00468064	-	putative iron compound ABC transporter, substrate-binding protein
CDR20291_3168	78.1035	1.08131	0.308987	3.49953	0.000466071	0.00468064	-	putative phosphoesterase
CDR20291_0014	43.2121	1.49496	0.435513	3.43265	0.000597718	0.0058559	-	putative ATP:guanido phosphotransferase
CDR20291_1547	215.222	1.72889	0.504621	3.42611	0.000612283	0.0059129	-	putative iron compound ABC transporter, ATP-binding protein
CDR20291_1020	68.7403	1.3185	0.39102	3.37196	0.000746361	0.0071062	fabG	3-oxoacyl-[acyl-carrier protein] reductase
CDR20291_2369	106.315	1.63372	0.485474	3.36521	0.000764866	0.00718124	-	hypothetical protein
CDR20291_1925	1434.66	2.08321	0.622149	3.34842	0.00081275	0.00752629	fldX	flavodoxin
CDR20291_1100	342.416	-1.52466	0.456137	-3.34255	0.000830109	0.00758316	-	branched chain amino acid transport system carrier protein
CDR20291_0069	130.446	-1.23207	0.374857	-3.28677	0.00101345	0.00913452	rplW	50S ribosomal protein L23
CDR20291_0060	464.104	-1.09986	0.339833	-3.23646	0.00121022	0.0107646	rpoB	DNA-directed RNA polymerase beta chain
CDR20291_2023	80.7924	-1.43262	0.443563	-3.22979	0.00123881	0.0108758	bipA	GTP-binding protein
CDR20291_0822	67.2316	-1.78148	0.552511	-3.22433	0.00126268	0.0109432	cspA	cold shock protein
CDR20291_2555	660.063	-1.85622	0.580351	-3.19844	0.00138173	0.0118234
CDR20291_2024	144.977	1.2246	0.386217	3.17075	0.00152045	0.0128478	-	thioredoxin reductase
CDR20291_2082	41.208	-1.63882	0.525999	-3.11564	0.00183546	0.0149491	-	putative amino-acid ABC transporter, permease protein
CDR20291_2167	185.289	1.0608	0.340245	3.11776	0.00182232	0.0149491	-	PTS system, IIbc component
CDR20291_0365	142.293	1.12601	0.36274	3.10418	0.00190806	0.0153553	ldhA	(R)-2-hydroxyisocaproate dehydrogenase
CDR20291_0066	211.824	-1.23454	0.402866	-3.0644	0.00218106	0.0169471	rpsJ	30S ribosomal protein S10
CDR20291_0318	700.149	1.37235	0.447286	3.06817	0.00215372	0.0169471	-	putative heavy-metal-transporting ATPase
CDR20291_3169	160.458	1.0804	0.352521	3.06477	0.0021784	0.0169471	rph	ribonuclease Ph
CDR20291_1663	74.124	-1.52648	0.501123	-3.04613	0.00231809	0.0178071	-	hypothetical protein
CDR20291_3217	185.261	1.09934	0.363625	3.02329	0.0025004	0.0189918	pfkA	6-phosphofructokinase
CDR20291_1545	118.281	1.32138	0.439869	3.00403	0.00266428	0.0197939	-	putative iron compound ABC transporter, permease protein
CDR20291_2656	243.958	-1.25703	0.418856	-3.00111	0.00269001	0.0197939	-	putative cell-wall hydrolase
CDR20291_3230	65.8354	1.15298	0.38424	3.00067	0.00269384	0.0197939	-	putative DNA mismatch repair protein
CDR20291_1329	520.851	1.25524	0.419695	2.99084	0.00278214	0.0202229	-	hypothetical protein
CDR20291_0910	476.909	-1.26949	0.425763	-2.98168	0.00286671	0.0203199	bcd2	butyryl-CoA dehydrogenase
CDR20291_2731	34.2307	1.34695	0.451703	2.98195	0.00286421	0.0203199	serS2	seryl-tRNA synthetase
CDR20291_1308	499.51	-1.13968	0.38313	-2.97466	0.00293311	0.020441	-	putative 5-nitroimidazole reductase
CDR20291_0329	413.753	-1.50922	0.50792	-2.97137	0.00296479	0.020451	cbiM	putative cobalt transport protein
CDR20291_1165	60.8538	-1.21347	0.409215	-2.96536	0.00302327	0.0206025	ftsK	putative DNA translocase
CDR20291_1250	254.238	-1.04489	0.352659	-2.96288	0.00304771	0.0206025	-	putative oligopeptide transporter
CDR20291_3303	83.2083	1.21584	0.411866	2.95204	0.00315687	0.0211291	atpC	ATP synthase epsilon chain ()
CDR20291_0217	70.7728	1.1843	0.402343	2.9435	0.0032452	0.0215074	purF	amidophosphoribosyltransferase
CDR20291_2874	22.0336	1.20742	0.410669	2.94012	0.00328082	0.0215324	-	hypothetical protein
CDR20291_1021	41.5311	1.26645	0.435909	2.9053	0.00366905	0.023431	acpP	acyl carrier protein
CDR20291_2254	81.9609	-1.17107	0.40314	-2.90487	0.0036741	0.023431	-	putative permease
CDR20291_2686	510.742	1.04149	0.364569	2.85676	0.00427991	0.0270394	-	hypothetical protein
CDR20291_3444	314.841	-2.74581	0.965125	-2.84503	0.00444078	0.027541	-	ferredoxin
CDR20291_2554	564.784	-1.54578	0.544903	-2.83681	0.00455668	0.0280028	crr	PTS system, glucose-specific IIa component
CDR20291_2118	37.3042	1.2197	0.430975	2.83009	0.00465353	0.0283404	-	ABC transporter, ATP-binding/permease protein
CDR20291_0219	28.7982	1.51985	0.53889	2.82033	0.00479748	0.0286999	purN	phosphoribosylglycinamide formyltransferase
CDR20291_0612	151.816	-1.12738	0.399391	-2.82274	0.0047615	0.0286999	rpmI	50S ribosomal protein L35
CDR20291_2556	36.6836	-1.43412	0.513063	-2.79522	0.00518645	0.0304873	licT	putative transcription antiterminator
CDR20291_0883	133.452	1.11284	0.401419	2.77226	0.00556683	0.0321639	potD	spermidine/putrescine ABC transporter, substrate-binding lipoprotein
CDR20291_0633	70.9285	-1.37943	0.498478	-2.76729	0.00565244	0.0323818	-	putative signaling protein
CDR20291_2570	1694.7	-1.29622	0.471803	-2.74738	0.00600726	0.0341253	nifJ	pyruvate-flavodoxin oxidoreductase
CDR20291_0059	34.328	1.11623	0.409572	2.72536	0.00642318	0.0361839	-	NADP-dependent 7-alpha-hydroxysteroid dehydrogenase
CDR20291_0771	108.901	-1.11862	0.412823	-2.70969	0.00673452	0.0376243	-	putative formyltransferase
CDR20291_2355	52.9511	1.18817	0.44042	2.69781	0.00697972	0.0386745	grpE	heat shock protein
CDR20291_0645	127.887	-1.22152	0.454741	-2.6862	0.00722708	0.0394725	fhs	formate--tetrahydrofolate ligase
CDR20291_2428	97.8036	-1.33676	0.497756	-2.68557	0.00724052	0.0394725	-	sodium:dicarboxylate symporter family protein
CDR20291_0914	388.908	-1.46644	0.546622	-2.68274	0.00730223	0.0394905	hbd	3-hydroxybutyryl-CoA dehydrogenase
CDR20291_0070	348.087	-1.08252	0.406107	-2.66559	0.0076853	0.0412322	rplB	50S ribosomal protein L2
CDR20291_3393	134.353	-1.03128	0.389594	-2.64706	0.0081194	0.0432182	-	hypothetical protein
CDR20291_1898	37.0003	1.14768	0.438647	2.6164	0.00888626	0.0458558	miaA	tRNA delta(2)-isopentenylpyrophosphate transferase
CDR20291_2252	255.908	-1.07565	0.410902	-2.61779	0.00885025	0.0458558	-	putative sulfonate ABC transporter, solute-binding lipoprotein
CDR20291_0892	98.4521	1.04274	0.402417	2.59119	0.00956452	0.0485765	-	cell surface protein (putative N-acetylmuramoyl-L-alanine amidase) / cwp17
CDR20291_2083	90.6167	-1.15485	0.446082	-2.58887	0.00962906	0.0485765	-	putative amino-acid ABC transporter, substrate-binding protein

## Sheet: bact 3h vs 12h
	baseMean	log2FoldChange	lfcSE	stat	pvalue	padj	Gene	Product
CDR20291_1591	385.057	4.25801	0.399193	10.6665	1.45952e-26	9.86638e-24	-	putative dinitrogenase iron-molybdenum cofactor
CDR20291_2845	178.965	3.64602	0.371275	9.82028	9.20871e-23	3.11254e-20	-	putative pyridine-nucleotide-disulfide oxidoreductase
CDR20291_2824	126.54	2.15866	0.279385	7.72646	1.10574e-14	2.49161e-12	-	ABC transporter, substrate-binding protein
CDR20291_0757	365.791	2.38714	0.317384	7.52129	5.42396e-14	9.1665e-12	rbo	rubredoxin oxidoreductase (desulfoferrodoxin)
CDR20291_0755	424.631	2.26749	0.307012	7.38568	1.51679e-13	2.0507e-11	rbr	rubrerythrin
CDR20291_1118	143.498	2.80879	0.389638	7.20872	5.64807e-13	6.36349e-11	-	RRF2-family transcriptional regulator
CDR20291_0756	200.661	2.49678	0.352009	7.09294	1.31292e-12	1.26791e-10	-	putative oxidative stress regulatory protein
CDR20291_0760	152.292	-3.19583	0.476341	-6.70911	1.95809e-11	1.65459e-09	-	hypothetical protein
CDR20291_2487	287.178	3.19721	0.500506	6.38796	1.68113e-10	1.26272e-08	-	putative carbon starvation
CDR20291_0318	700.149	2.59373	0.410194	6.32319	2.5622e-10	1.73205e-08	-	putative heavy-metal-transporting ATPase
CDR20291_2410	794.412	-2.8639	0.459846	-6.22794	4.726e-10	2.90434e-08	leuS	leucyl-tRNA synthetase
CDR20291_0372	323.16	3.11725	0.517016	6.02931	1.6466e-09	9.27584e-08	etfA1	electron transfer flavoprotein alpha-subunit
CDR20291_1590	74.2695	3.64914	0.610396	5.97832	2.25445e-09	1.17231e-07	-	ArsR-family transcriptional regulator
CDR20291_2615	402.26	-1.73399	0.305539	-5.67516	1.38555e-08	6.24422e-07	glyA	putative serine hydroxymethyltransferase
CDR20291_2826	55.6745	2.10424	0.370464	5.68001	1.34685e-08	6.24422e-07	-	putative ABC transporter, permease protein
CDR20291_0883	133.452	2.04238	0.367747	5.55375	2.79601e-08	1.18131e-06	potD	spermidine/putrescine ABC transporter, substrate-binding lipoprotein
CDR20291_0177	170.474	-1.63543	0.304852	-5.36465	8.11045e-08	3.2251e-06	-	putative oxidoreductase, NAD/FAD binding subunit
CDR20291_0371	154.441	2.61088	0.491329	5.31391	1.07297e-07	4.02958e-06	etfB1	electron transfer flavoprotein beta-subunit
CDR20291_1119	919.184	1.67477	0.3201	5.23201	1.67678e-07	5.96579e-06	iscS2	cysteine desulfurase
CDR20291_2022	115.049	2.11554	0.408302	5.18131	2.20334e-07	7.44729e-06	-	putative copper-transporting P-type ATPase
CDR20291_0445	629.967	-2.17178	0.428006	-5.07418	3.89165e-07	1.25274e-05	-	hypothetical protein
CDR20291_2825	52.5544	2.01215	0.398466	5.04973	4.42438e-07	1.35949e-05	-	ABC transporter, ATP-binding protein
CDR20291_3031	886.445	2.13186	0.427664	4.9849	6.19946e-07	1.8221e-05	cggR	central glycolytic genes regulator
CDR20291_1308	499.51	-1.80255	0.366072	-4.92403	8.47785e-07	2.38793e-05	-	putative 5-nitroimidazole reductase
CDR20291_3029	410.16	1.86513	0.382114	4.88108	1.05506e-06	2.85289e-05	pgK	phosphoglycerate kinase
CDR20291_0317	100.606	2.7966	0.575325	4.8609	1.16853e-06	3.03817e-05	-	ArsR-family transcriptional regulator
CDR20291_0758	122.256	1.78569	0.369236	4.83616	1.32368e-06	3.31411e-05	-	putative oxidative stress protein
CDR20291_3027	729.749	1.91178	0.396023	4.82744	1.38301e-06	3.33898e-05	gpmI	2,3-bisphosphoglycerate-independent phosphoglycerate mutase
CDR20291_3028	251.545	1.71159	0.357384	4.78921	1.67436e-06	3.903e-05	tpi	triosephosphate isomerase
CDR20291_1100	342.416	-2.09934	0.439406	-4.77768	1.77332e-06	3.99589e-05	-	branched chain amino acid transport system carrier protein
CDR20291_1022	216.535	1.32052	0.279058	4.73208	2.22231e-06	4.84606e-05	fabF	3-oxoacyl-[acyl-carrier-protein] synthase II
CDR20291_0944	631.494	-1.95934	0.417204	-4.69637	2.64831e-06	5.59455e-05	-	hypothetical protein
CDR20291_1329	520.851	1.8214	0.389362	4.67791	2.89812e-06	5.93676e-05	-	hypothetical protein
CDR20291_1548	427.537	2.21948	0.476913	4.65384	3.25813e-06	6.47793e-05	-	putative iron compound ABC transporter, substrate-binding protein
CDR20291_3434	96.1746	-2.11254	0.457926	-4.61327	3.96378e-06	7.65576e-05	-	putative homocysteine S-methyltransferase
CDR20291_0369	106.445	2.24888	0.496598	4.52857	5.93837e-06	0.000111509	hadC	subunit of oxygen-sensitive 2-hydroxyisocaproyl-CoA dehydratase
CDR20291_2671	303.89	1.3596	0.301304	4.5124	6.40975e-06	0.000117108	-	putative glycosyltransferase
CDR20291_2510	595.357	-1.4753	0.333987	-4.41723	9.99718e-06	0.000177845	-	cinserved hypothetical protein
CDR20291_3444	314.841	-3.96017	0.902445	-4.38827	1.14257e-05	0.000193094	-	ferredoxin
CDR20291_1663	74.124	-2.13137	0.485624	-4.38893	1.13911e-05	0.000193094	-	hypothetical protein
CDR20291_0881	51.4051	1.53245	0.350642	4.3704	1.24021e-05	0.000204483	potB	spermidine/putrescine ABC transporter, permease protein
CDR20291_3026	1188.82	1.81184	0.418111	4.33341	1.4682e-05	0.00023631	eno	enolase
CDR20291_1018	116.714	1.36024	0.317447	4.28493	1.828e-05	0.000282927	fabK	trans-2-enoyl-ACP reductase
CDR20291_3135	540.635	1.59742	0.372942	4.28329	1.84154e-05	0.000282927	feoB3	putative ferrous iron transport protein B
CDR20291_1556	230.797	1.92429	0.462176	4.16354	3.13353e-05	0.000470725	gcvPB	glycine cleavage system P protein
CDR20291_1120	917.429	1.62608	0.391272	4.15587	3.2405e-05	0.000476212	-	NifU-like protein
CDR20291_1794	60.5812	-1.65954	0.403307	-4.11484	3.8745e-05	0.000557268	-	hypothetical protein
CDR20291_0892	98.4521	1.50605	0.366802	4.10589	4.02765e-05	0.000567227	-	cell surface protein (putative N-acetylmuramoyl-L-alanine amidase) / cwp17
CDR20291_0175	324.161	-1.52341	0.373591	-4.07775	4.54745e-05	0.000627362	-	putative oxidoreductase, acetyl-CoA synthase subunit
CDR20291_1250	254.238	-1.37319	0.337249	-4.07173	4.66656e-05	0.000630919	-	putative oligopeptide transporter
CDR20291_3030	1387.26	1.77001	0.44091	4.01445	5.95835e-05	0.000789773	gapB	glyceraldehyde-3-phosphate dehydrogenase 2
CDR20291_0370	189.039	2.20128	0.55178	3.98941	6.62388e-05	0.000861104	acdB	acyl-CoA dehydrogenase, short-chain specific
CDR20291_0849	261.388	-1.53175	0.384428	-3.98449	6.76258e-05	0.000862548	-	hypothetical protein
CDR20291_0498	332.348	1.17128	0.294905	3.97174	7.13508e-05	0.000893206	thrS	threonyl-tRNA synthetase
CDR20291_1019	101.558	1.38365	0.349195	3.9624	7.42015e-05	0.000912004	fabD	malonyl coa-acyl carrier protein transacylase
CDR20291_0176	64.6072	-2.03469	0.516542	-3.93905	8.18045e-05	0.000987497	-	putative oxidoreductase, electron transfer subunit
CDR20291_2325	70.9792	-1.36245	0.34777	-3.91767	8.94108e-05	0.00106038	glyQ	glycyl-tRNA synthetase alpha chain
CDR20291_1547	215.222	1.83166	0.469983	3.89728	9.72801e-05	0.00113382	-	putative iron compound ABC transporter, ATP-binding protein
CDR20291_0626	52.05	-1.30348	0.340026	-3.83348	0.000126345	0.00143691	pheT	phenylalanyl-tRNA synthetase beta chain
CDR20291_0913	1125.77	1.54213	0.402523	3.83117	0.000127536	0.00143691	crt2	3-hydroxybutyryl-CoA dehydratase
CDR20291_0366	147.326	1.45148	0.382201	3.79769	0.000146053	0.00161855	hadA	isocaprenoyl-CoA:2-hydroxyisocaproate CoA-transferase
CDR20291_0787	575.997	1.74138	0.459116	3.79289	0.000148902	0.00162352	oppF	oligopeptide ABC transporter, ATP-binding protein
CDR20291_2324	173.149	-1.05056	0.280314	-3.74778	0.000178407	0.00191434	glyS	glycyl-tRNA synthetase beta chain
CDR20291_1963	99.5106	-1.26197	0.33793	-3.7344	0.000188161	0.00198745	-	hypothetical protein
CDR20291_1789	168.097	2.10046	0.565059	3.71723	0.000201418	0.00209475	-	putative conjugative transposon membrane protein
CDR20291_1719	304.879	-1.9182	0.521861	-3.67569	0.000237204	0.00242954	cysD	putative O-acetylhomoserine sulfhydrylase
CDR20291_2117	39.8216	1.34599	0.3721	3.61728	0.00029772	0.00300386	-	ABC transporter, ATP-binding/permease protein
CDR20291_1772	1106.05	1.60215	0.445508	3.59623	0.000322867	0.00320968	-	hypothetical protein
CDR20291_1375	45.0694	-1.25623	0.351811	-3.57075	0.000355957	0.00348735	pyrC	dihydroorotase
CDR20291_0821	455.685	1.15824	0.326087	3.55193	0.000382414	0.00369303	speB	putative agmatinase
CDR20291_0847	237.049	-1.73524	0.490966	-3.53433	0.00040881	0.00389234	-	putative aminotransferase
CDR20291_0783	244.224	1.23166	0.353693	3.48228	0.000497167	0.00466784	oppB	oligopeptide ABC transporter, permease protein
CDR20291_0802	528.33	-1.77246	0.512139	-3.46089	0.000538387	0.00497927	-	ABC transporter, substrate-binding lipoprotein
CDR20291_3428	64.6531	1.42572	0.412349	3.45757	0.000545068	0.00497927	pyrAB2	carbamoyl-phosphate synthase, pyrimidine-specific, large chain
CDR20291_0039	863.398	-1.71466	0.501974	-3.41583	0.000635879	0.00573138	-	putative dual-specificity prolyl/cysteinyl-tRNA synthetase
CDR20291_2152	107.355	-1.40811	0.415667	-3.38759	0.000705106	0.00627173	kamA	L-lysine 2,3-aminomutase
CDR20291_2495	75.4897	-1.66906	0.494769	-3.37341	0.000742424	0.00643434	-	putative amino acid permease
CDR20291_2118	37.3042	1.35632	0.401883	3.37492	0.000738367	0.00643434	-	ABC transporter, ATP-binding/permease protein
CDR20291_1925	1434.66	1.89972	0.569793	3.33405	0.000855919	0.00732406	fldX	flavodoxin
CDR20291_2774	64.4235	1.50066	0.455526	3.29435	0.000986488	0.00833583	fhuD	putative ferrichrome ABC transporter, substrate-binding protein
CDR20291_0367	92.0964	1.44091	0.441094	3.26668	0.00108817	0.0090815	hadI	activator of 2-hydroxyisocaproyl-CoA dehydratase
CDR20291_0786	573.325	1.39624	0.434322	3.21477	0.00130549	0.0106326	oppD	oligopeptide ABC transporter, ATP-binding protein
CDR20291_2167	185.289	1.02845	0.320352	3.21038	0.00132561	0.010668	-	PTS system, IIbc component
CDR20291_1017	95.1376	1.05068	0.331111	3.1732	0.00150768	0.0118511	fabH	3-oxoacyl-[acyl-carrier-protein] synthase III
CDR20291_1328	4886.7	1.17604	0.371767	3.16339	0.00155943	0.0121169	feoB1	ferrous iron transport protein B
CDR20291_2101	85.2275	-1.14286	0.37003	-3.08856	0.0020113	0.0151346	-	ferritin
CDR20291_0368	86.7457	1.66524	0.53926	3.08802	0.00201496	0.0151346	hadB	subunit of oxygen-sensitive 2-hydroxyisocaproyl-CoA dehydratase
CDR20291_0822	67.2316	-1.58603	0.51711	-3.0671	0.00216145	0.0160565	cspA	cold shock protein
CDR20291_0010	217.998	-1.04757	0.344778	-3.0384	0.00237837	0.0173345	pyc	pyruvate carboxylase
CDR20291_1163	109.094	-1.01841	0.335268	-3.03759	0.00238478	0.0173345	dapG	aspartokinase
CDR20291_0141	350.623	-2.46323	0.814131	-3.0256	0.00248142	0.0174733	-	putative RNA-binding protein
CDR20291_0173	986.959	-1.88909	0.623927	-3.02774	0.00246392	0.0174733	fdxA	ferredoxin
CDR20291_1643	170.559	-1.00836	0.33268	-3.03103	0.00243718	0.0174733	-	putative 2-hydroxyacyl-CoA dehydratase
CDR20291_3114	71.2542	-1.19217	0.395602	-3.01355	0.00258209	0.0179948	valS	valyl-tRNA synthetase
CDR20291_2083	90.6167	-1.26757	0.422749	-2.99841	0.00271391	0.018277	-	putative amino-acid ABC transporter, substrate-binding protein
CDR20291_0945	949.436	-1.23765	0.413027	-2.99653	0.00273073	0.018277	-	putative peptidase
CDR20291_3310	105.658	-1.08774	0.362277	-3.00252	0.00267753	0.018277	atpB	ATP synthase A chain
CDR20291_1555	125.88	1.2091	0.402558	3.00355	0.00266854	0.018277	-	putative bi-functional glycine dehydrogenase/aminomethyl transferase protein
CDR20291_1545	118.281	1.23977	0.415088	2.98677	0.0028194	0.0186136	-	putative iron compound ABC transporter, permease protein
CDR20291_0784	193.776	1.26276	0.423039	2.98497	0.0028361	0.0186136	oppC	oligopeptide ABC transporter, permease protein
CDR20291_2011	45.9131	1.27223	0.427176	2.97824	0.00289913	0.0188444	-	putative ABC transporter, permease protein
CDR20291_2072	50.7367	-1.11764	0.376383	-2.96942	0.00298366	0.0192091	msrAB	putative peptide methionine sulfoxide reductase
CDR20291_1020	68.7403	1.0952	0.37306	2.93571	0.00332787	0.021223	fabG	3-oxoacyl-[acyl-carrier protein] reductase
CDR20291_2340	166.452	-1.24868	0.436457	-2.86095	0.0042237	0.0261947	-	histidine triad nucleotide-binding protein
CDR20291_0222	146.232	1.08008	0.379494	2.8461	0.00442585	0.0271988	purL	formylglycinamidine ribonucleotide synthetase
CDR20291_1345	89.6981	-1.06453	0.379809	-2.80281	0.00506599	0.0303063	proC1	pyrroline-5-carboxylate reductase
CDR20291_1395	101.83	1.30646	0.470171	2.7787	0.00545772	0.0323633	-	putative hemolysin-like membrane protein
CDR20291_2777	33.0196	1.21736	0.440588	2.76304	0.0057266	0.0336624	-	hypothetical protein
CDR20291_1788	1764.1	1.50294	0.548048	2.74235	0.00610009	0.0355488	-	hypothetical protein
CDR20291_0880	56.9734	1.12149	0.412851	2.71646	0.00659849	0.0378015	potA	spermidine/putrescine ABC transporter, ATP-binding protein
CDR20291_0065	99.1643	1.06083	0.391866	2.70713	0.00678684	0.0385538	-	elongation factor TU
CDR20291_0819	126.071	1.13259	0.421357	2.68797	0.00718886	0.0404972	speD	S-adenosylmethionine decarboxylase proenzyme
CDR20291_1942	40.8442	-1.03099	0.388224	-2.65565	0.00791549	0.0438596	-	putative lipoprotein

## Sheet: bact 3h vs 24h
	baseMean	log2FoldChange	lfcSE	stat	pvalue	padj	Gene	Product
CDR20291_1591	385.057	4.46132	0.397016	11.2371	2.67969e-29	1.81147e-26	-	putative dinitrogenase iron-molybdenum cofactor
CDR20291_2487	287.178	4.97668	0.488193	10.1941	2.10757e-24	7.1236e-22	-	putative carbon starvation
CDR20291_1118	143.498	3.79571	0.379763	9.99495	1.6037e-23	3.61368e-21	-	RRF2-family transcriptional regulator
CDR20291_0757	365.791	3.04053	0.312588	9.72694	2.31455e-22	3.91159e-20	rbo	rubredoxin oxidoreductase (desulfoferrodoxin)
CDR20291_0372	323.16	4.77756	0.505449	9.45211	3.32067e-21	4.48955e-19	etfA1	electron transfer flavoprotein alpha-subunit
CDR20291_0756	200.661	3.24899	0.345093	9.41484	4.7382e-21	5.33837e-19	-	putative oxidative stress regulatory protein
CDR20291_0366	147.326	3.35378	0.358464	9.35597	8.28376e-21	7.99974e-19	hadA	isocaprenoyl-CoA:2-hydroxyisocaproate CoA-transferase
CDR20291_0369	106.445	4.33696	0.469177	9.24376	2.37987e-20	2.01099e-18	hadC	subunit of oxygen-sensitive 2-hydroxyisocaproyl-CoA dehydratase
CDR20291_2845	178.965	3.3904	0.372546	9.10062	8.98179e-20	6.74632e-18	-	putative pyridine-nucleotide-disulfide oxidoreductase
CDR20291_0371	154.441	4.28468	0.473281	9.05314	1.3891e-19	9.39032e-18	etfB1	electron transfer flavoprotein beta-subunit
CDR20291_2824	126.54	2.45564	0.277735	8.84167	9.4297e-19	5.79498e-17	-	ABC transporter, substrate-binding protein
CDR20291_1590	74.2695	5.10177	0.589728	8.65106	5.10225e-18	2.87427e-16	-	ArsR-family transcriptional regulator
CDR20291_2410	794.412	-4.18391	0.486275	-8.604	7.69827e-18	4.0031e-16	leuS	leucyl-tRNA synthetase
CDR20291_0367	92.0964	3.44398	0.410546	8.38878	4.91206e-17	2.37182e-15	hadI	activator of 2-hydroxyisocaproyl-CoA dehydratase
CDR20291_3135	540.635	2.96544	0.364766	8.12972	4.30292e-16	1.93918e-14	feoB3	putative ferrous iron transport protein B
CDR20291_1556	230.797	3.47847	0.44083	7.89073	3.00419e-15	1.26927e-13	gcvPB	glycine cleavage system P protein
CDR20291_0368	86.7457	3.89059	0.504172	7.71679	1.19298e-14	4.74386e-13	hadB	subunit of oxygen-sensitive 2-hydroxyisocaproyl-CoA dehydratase
CDR20291_0784	193.776	3.04638	0.403369	7.55234	4.27497e-14	1.60549e-12	oppC	oligopeptide ABC transporter, permease protein
CDR20291_0755	424.631	2.30079	0.30605	7.51768	5.57561e-14	1.98374e-12	rbr	rubrerythrin
CDR20291_2510	595.357	-2.53765	0.344757	-7.36069	1.82968e-13	6.18431e-12	-	cinserved hypothetical protein
CDR20291_0370	189.039	3.91392	0.534388	7.32411	2.40483e-13	7.74126e-12	acdB	acyl-CoA dehydrogenase, short-chain specific
CDR20291_1789	168.097	3.98717	0.547307	7.28507	3.21496e-13	9.87868e-12	-	putative conjugative transposon membrane protein
CDR20291_0783	244.224	2.46743	0.341201	7.23159	4.77354e-13	1.40301e-11	oppB	oligopeptide ABC transporter, permease protein
CDR20291_3028	251.545	2.4359	0.351016	6.93957	3.93301e-12	1.1078e-10	tpi	triosephosphate isomerase
CDR20291_0039	863.398	-3.71246	0.536991	-6.91346	4.72984e-12	1.27895e-10	-	putative dual-specificity prolyl/cysteinyl-tRNA synthetase
CDR20291_3031	886.445	2.89228	0.425167	6.80269	1.02685e-11	2.66981e-10	cggR	central glycolytic genes regulator
CDR20291_1119	919.184	2.07919	0.318144	6.53539	6.34439e-11	1.58845e-09	iscS2	cysteine desulfurase
CDR20291_0786	573.325	2.73564	0.425979	6.42201	1.34486e-10	3.24688e-09	oppD	oligopeptide ABC transporter, ATP-binding protein
CDR20291_0445	629.967	-2.7964	0.440145	-6.35336	2.10657e-10	4.9105e-09	-	hypothetical protein
CDR20291_2022	115.049	2.53529	0.403503	6.2832	3.31679e-10	7.47384e-09	-	putative copper-transporting P-type ATPase
CDR20291_0787	575.997	2.81903	0.45236	6.23183	4.61018e-10	1.00532e-08	oppF	oligopeptide ABC transporter, ATP-binding protein
CDR20291_2615	402.26	-1.9072	0.307454	-6.20321	5.53232e-10	1.1687e-08	glyA	putative serine hydroxymethyltransferase
CDR20291_1555	125.88	2.35772	0.386262	6.10393	1.0349e-09	2.11997e-08	-	putative bi-functional glycine dehydrogenase/aminomethyl transferase protein
CDR20291_0913	1125.77	2.3944	0.39901	6.00085	1.9629e-09	3.86605e-08	crt2	3-hydroxybutyryl-CoA dehydratase
CDR20291_1329	520.851	2.31007	0.38516	5.99767	2.00165e-09	3.86605e-08	-	hypothetical protein
CDR20291_0663	113.481	1.92869	0.324997	5.93449	2.94752e-09	5.53478e-08	-	hypothetical protein
CDR20291_1788	1764.1	3.2321	0.545518	5.92482	3.12632e-09	5.71187e-08	-	hypothetical protein
CDR20291_0883	133.452	2.12656	0.366879	5.79635	6.77729e-09	1.20565e-07	potD	spermidine/putrescine ABC transporter, substrate-binding lipoprotein
CDR20291_3103	69.7482	2.2897	0.399834	5.72663	1.02446e-08	1.77573e-07	prdA	proline reductase subunit proprotein
CDR20291_2266	95.1828	2.12984	0.374127	5.69282	1.24955e-08	2.11173e-07	-	butyrate kinase
CDR20291_1799	117.817	1.6442	0.2944	5.58491	2.33825e-08	3.85526e-07	-	hypothetical protein
CDR20291_0318	700.149	2.26374	0.41082	5.51031	3.5821e-08	5.76547e-07	-	putative heavy-metal-transporting ATPase
CDR20291_3027	729.749	2.15261	0.394477	5.45686	4.84624e-08	7.44559e-07	gpmI	2,3-bisphosphoglycerate-independent phosphoglycerate mutase
CDR20291_3029	410.16	2.07468	0.380041	5.45909	4.78579e-08	7.44559e-07	pgK	phosphoglycerate kinase
CDR20291_0892	98.4521	1.94848	0.362447	5.37589	7.62041e-08	1.14475e-06	-	cell surface protein (putative N-acetylmuramoyl-L-alanine amidase) / cwp17
CDR20291_0785	1066.34	2.82632	0.526535	5.36778	7.97105e-08	1.1714e-06	oppA	oligopeptide ABC transporter, substrate-binding lipoprotein
CDR20291_3434	96.1746	-2.607	0.48656	-5.35803	8.41356e-08	1.21012e-06	-	putative homocysteine S-methyltransferase
CDR20291_3030	1387.26	2.31397	0.439544	5.26449	1.40581e-07	1.97984e-06	gapB	glyceraldehyde-3-phosphate dehydrogenase 2
CDR20291_3444	314.841	-4.76933	0.913889	-5.21872	1.80167e-07	2.48557e-06	-	ferredoxin
CDR20291_2825	52.5544	2.0593	0.40079	5.1381	2.77535e-07	3.75227e-06	-	ABC transporter, ATP-binding protein
CDR20291_0945	949.436	-2.06468	0.419759	-4.91871	8.71144e-07	1.15469e-05	-	putative peptidase
CDR20291_0365	142.293	1.6432	0.337556	4.86794	1.12769e-06	1.46599e-05	ldhA	(R)-2-hydroxyisocaproate dehydrogenase
CDR20291_1163	109.094	-1.71362	0.352491	-4.86145	1.1653e-06	1.4863e-05	dapG	aspartokinase
CDR20291_0944	631.494	-2.01465	0.418276	-4.81655	1.46061e-06	1.82511e-05	-	hypothetical protein
CDR20291_3026	1188.82	2.00792	0.417165	4.81325	1.48493e-06	1.82511e-05	eno	enolase
CDR20291_0912	856.068	2.20219	0.459139	4.79635	1.61586e-06	1.95058e-05	etfA2	electron transfer flavoprotein alpha-subunit
CDR20291_2325	70.9792	-1.80324	0.379292	-4.75424	1.99197e-06	2.36241e-05	glyQ	glycyl-tRNA synthetase alpha chain
CDR20291_3523	118.056	-1.7394	0.367525	-4.73273	2.21519e-06	2.58185e-05	rpsF	30S ribosomal protein S6
CDR20291_0758	122.256	1.72541	0.370157	4.66128	3.14243e-06	3.54047e-05	-	putative oxidative stress protein
CDR20291_1328	4886.7	1.72813	0.370558	4.66358	3.10757e-06	3.54047e-05	feoB1	ferrous iron transport protein B
CDR20291_0129	228.977	-1.44013	0.309374	-4.65498	3.2401e-06	3.59067e-05	metE	S-adenosylmethionine synthetase
CDR20291_0915	1730.45	2.45346	0.535615	4.58065	4.63544e-06	5.05412e-05	thlA1	acetyl-CoA acetyltransferase
CDR20291_1395	101.83	2.0755	0.457412	4.5375	5.69259e-06	6.10824e-05	-	putative hemolysin-like membrane protein
CDR20291_0010	217.998	-1.59626	0.35252	-4.52815	5.95018e-06	6.28488e-05	pyc	pyruvate carboxylase
CDR20291_1663	74.124	-2.23342	0.494647	-4.51518	6.32643e-06	6.57949e-05	-	hypothetical protein
CDR20291_2777	33.0196	1.91415	0.428838	4.46357	8.06035e-06	8.25576e-05	-	hypothetical protein
CDR20291_0914	388.908	2.10087	0.473221	4.43951	9.0162e-06	9.09694e-05	hbd	3-hydroxybutyryl-CoA dehydrogenase
CDR20291_1120	917.429	1.7166	0.390382	4.39723	1.09639e-05	0.000108994	-	NifU-like protein
CDR20291_0492	47.2069	-1.78098	0.405846	-4.38832	1.14232e-05	0.000111914	-	hypothetical protein
CDR20291_0911	398.451	2.0856	0.476083	4.38075	1.18273e-05	0.000114218	etfB2	electron transfer flavoprotein beta-subunit
CDR20291_1001	92.703	-1.99175	0.463212	-4.29986	1.70906e-05	0.000162722	obg	Spo0B-associated GTP-binding protein
CDR20291_0498	332.348	1.25653	0.293831	4.27637	1.89967e-05	0.000178358	thrS	threonyl-tRNA synthetase
CDR20291_2826	55.6745	1.61338	0.38307	4.21171	2.53446e-05	0.000234698	-	putative ABC transporter, permease protein
CDR20291_1719	304.879	-2.25316	0.537567	-4.19139	2.77248e-05	0.000253269	cysD	putative O-acetylhomoserine sulfhydrylase
CDR20291_2211	109.26	-1.3742	0.329117	-4.1754	2.97465e-05	0.000268115	tkt	transketolase
CDR20291_0057	194.698	-1.49053	0.35761	-4.16803	3.07244e-05	0.000273285	rplJ	50S ribosomal protein L10
CDR20291_0066	211.824	-1.59502	0.385477	-4.13779	3.50668e-05	0.000303912	rpsJ	30S ribosomal protein S10
CDR20291_1148	64.8882	-1.52621	0.368686	-4.13959	3.4793e-05	0.000303912	nusA	transcription elongation protein
CDR20291_2671	303.89	1.24235	0.301674	4.11818	3.8187e-05	0.000326765	-	putative glycosyltransferase
CDR20291_3134	42.911	2.21852	0.540985	4.10088	4.11573e-05	0.000347779	feoA3	putative ferrous iron transport protein A
CDR20291_0612	151.816	-1.58064	0.38588	-4.0962	4.19982e-05	0.000350503	rpmI	50S ribosomal protein L35
CDR20291_2427	101.218	-1.35233	0.330928	-4.08649	4.37945e-05	0.000361038	nox	NADH oxidase
CDR20291_0881	51.4051	1.45512	0.356428	4.0825	4.45536e-05	0.00036287	potB	spermidine/putrescine ABC transporter, permease protein
CDR20291_0760	152.292	-1.76266	0.43697	-4.03383	5.4875e-05	0.000441613	-	hypothetical protein
CDR20291_0626	52.05	-1.47405	0.365755	-4.03016	5.57378e-05	0.000443279	pheT	phenylalanyl-tRNA synthetase beta chain
CDR20291_1250	254.238	-1.35808	0.339742	-3.99738	6.40482e-05	0.000503449	-	putative oligopeptide transporter
CDR20291_0277	76.7687	-1.51458	0.383483	-3.94953	7.8304e-05	0.000608431	htpG	chaperone protein (heat shock protein)
CDR20291_0015	261.769	1.22548	0.31112	3.93894	8.18414e-05	0.000628691	clpC	ATP-dependent Clp protease
CDR20291_2800	2791.48	1.80615	0.463387	3.89773	9.71005e-05	0.000737528	adhE	aldehyde-alcohol dehydrogenase [includes: alcohol dehydrogenase and pyruvate-formate-lyase deactivase
CDR20291_0819	126.071	1.61428	0.415416	3.88594	0.000101934	0.000765638	speD	S-adenosylmethionine decarboxylase proenzyme
CDR20291_1772	1106.05	1.70547	0.444627	3.83573	0.000125193	0.000930009	-	hypothetical protein
CDR20291_2083	90.6167	-1.65569	0.433238	-3.82165	0.000132561	0.000974037	-	putative amino-acid ABC transporter, substrate-binding protein
CDR20291_1161	53.8358	-1.65324	0.43348	-3.81389	0.000136796	0.000994343	-	putative peptidase
CDR20291_0187	32.1066	-1.78613	0.472376	-3.78116	0.000156098	0.00109919	pyrD	dihydroorotate dehydrogenase, catalytic subunit
CDR20291_1376	65.861	1.59666	0.422228	3.78151	0.000155882	0.00109919	-	ABC transporter, permease protein
CDR20291_2297	67.1712	1.28999	0.340895	3.78412	0.000154251	0.00109919	-	putative multidrug efflux pump, membrane protein
CDR20291_0069	130.446	-1.35543	0.358747	-3.77823	0.00015795	0.00110076	rplW	50S ribosomal protein L23
CDR20291_2731	34.2307	1.59199	0.421702	3.77516	0.000159908	0.00110304	serS2	seryl-tRNA synthetase
CDR20291_0847	237.049	-1.8624	0.495004	-3.76241	0.000168287	0.00114911	-	putative aminotransferase
CDR20291_2324	173.149	-1.07141	0.28566	-3.75065	0.000176374	0.00119229	glyS	glycyl-tRNA synthetase beta chain
CDR20291_0332	261.503	1.6747	0.447201	3.74486	0.000180495	0.00120806	cbiO	cobalt ABC transporter, ATP-binding protein
CDR20291_2047	307.776	-1.06546	0.284994	-3.73854	0.000185091	0.00122668	rpsB	30S ribosomal protein S2
CDR20291_0180	278.905	1.49966	0.401508	3.73508	0.000187657	0.00123161	gluD	NAD-specific glutamate dehydrogenase
CDR20291_2152	107.355	-1.58437	0.424559	-3.7318	0.000190118	0.00123577	kamA	L-lysine 2,3-aminomutase
CDR20291_0662	131.135	1.27229	0.341686	3.72357	0.000196426	0.00125945	-	hypothetical protein
CDR20291_0821	455.685	1.20952	0.324946	3.72221	0.000197488	0.00125945	speB	putative agmatinase
CDR20291_0973	97.3906	-1.2673	0.340702	-3.71968	0.000199474	0.00126023	rnfC	electron transport complex protein
CDR20291_2437	276.659	-1.61985	0.441457	-3.66932	0.000243192	0.0015222	-	putative sugar transporter, substrate-binding lipoprotein
CDR20291_1308	499.51	-1.31888	0.360685	-3.6566	0.000255578	0.00158506	-	putative 5-nitroimidazole reductase
CDR20291_2024	144.977	-1.45463	0.398118	-3.65377	0.00025842	0.00158811	-	thioredoxin reductase
CDR20291_0222	146.232	1.36883	0.376106	3.63949	0.000273182	0.00166371	purL	formylglycinamidine ribonucleotide synthetase
CDR20291_1639	429.492	1.83379	0.507015	3.61684	0.00029822	0.00179997	-	putative ferrous iron transport protein A
CDR20291_0074	258.184	-1.21299	0.337288	-3.5963	0.000322771	0.00193091	rplP	50S ribosomal protein L16
CDR20291_0910	476.909	1.35835	0.378014	3.59339	0.000326404	0.00193552	bcd2	butyryl-CoA dehydrogenase
CDR20291_1386	171.673	1.07757	0.304778	3.53557	0.000406892	0.00239181	aspB	putative glutamate synthase [NADPH] small chain
CDR20291_0317	100.606	2.0363	0.582926	3.49324	0.000477195	0.00277311	-	ArsR-family transcriptional regulator
CDR20291_2101	85.2275	-1.32418	0.380157	-3.48323	0.000495397	0.00283804	-	ferritin
CDR20291_1100	342.416	-1.48776	0.430491	-3.45595	0.000548355	0.00311502	-	branched chain amino acid transport system carrier protein
CDR20291_0075	73.2277	-1.42374	0.414493	-3.4349	0.00059277	0.00333927	rpmC	50S ribosomal protein L29
CDR20291_0931	48.7608	-1.31083	0.38208	-3.43076	0.000601884	0.00336259	-	putative aminopeptidase
CDR20291_2087	34.4039	-1.3551	0.396165	-3.42053	0.000624985	0.00346303	-	putative aromatic compounds hydrolase
CDR20291_3216	432.661	1.06571	0.313629	3.39799	0.000678828	0.00373079	pykF	pyruvate kinase
CDR20291_1373	806.077	-1.09614	0.32286	-3.39509	0.000686057	0.00374012	-	putative rubrerythrin
CDR20291_2155	49.1778	1.31024	0.388479	3.37274	0.000744253	0.00399298	-	hypothetical protein
CDR20291_0490	32.3923	-1.38198	0.410966	-3.36275	0.000771705	0.00410766	nth	endonuclease iii
CDR20291_2366	565.329	-1.82072	0.542377	-3.35693	0.000788143	0.00416238	rpsT	30S ribosomal protein S20
CDR20291_0516	564.913	1.43498	0.431328	3.32689	0.000878208	0.00460208	-	putative cation transporting ATPase
CDR20291_2079	39.5683	-1.3887	0.41834	-3.31954	0.00090166	0.00468863	-	putative peptidase
CDR20291_3521	136.687	-1.37069	0.413229	-3.31702	0.000909826	0.00469498	rpsR	30S ribosomal protein S18
CDR20291_2656	243.958	-1.30789	0.394869	-3.3122	0.00092564	0.0047404	-	putative cell-wall hydrolase
CDR20291_3310	105.658	-1.22096	0.369738	-3.30223	0.000959197	0.00487532	atpB	ATP synthase A chain
CDR20291_0330	129.063	1.56136	0.473547	3.29717	0.000976657	0.00492702	cbiN	cobalt transport protein
CDR20291_1375	45.0694	-1.19072	0.362394	-3.2857	0.0010173	0.00505658	pyrC	dihydroorotase
CDR20291_0141	350.623	-2.66971	0.816337	-3.27035	0.00107416	0.0052618	-	putative RNA-binding protein
CDR20291_1643	170.559	-1.09336	0.334203	-3.27154	0.00106962	0.0052618	-	putative 2-hydroxyacyl-CoA dehydratase
CDR20291_1975	73.9233	-1.16527	0.357054	-3.26356	0.00110022	0.00535073	-	ABC transporter, ATP-binding protein
CDR20291_1547	215.222	1.53048	0.471367	3.24689	0.00116673	0.00563366	-	putative iron compound ABC transporter, ATP-binding protein
CDR20291_0072	147.616	-1.1318	0.350691	-3.22734	0.00124945	0.00599029	rplV	50S ribosomal protein L22
CDR20291_2579	35.4468	-1.84826	0.575719	-3.21035	0.00132575	0.00631132	hpt	putative phosphoribosyltransferase
CDR20291_2302	39.6537	1.26456	0.394336	3.20681	0.00134216	0.00634474	-	hypothetical protein
CDR20291_3522	158.373	-1.04263	0.328806	-3.17095	0.00151944	0.00703519	ssb	single-strand binding protein
CDR20291_2774	64.4235	1.45326	0.458766	3.16776	0.00153619	0.00706438	fhuD	putative ferrichrome ABC transporter, substrate-binding protein
CDR20291_0743	108.125	-1.82889	0.581079	-3.1474	0.00164732	0.00752424	-	putative universal stress protein
CDR20291_1817	53.1378	-1.46839	0.466846	-3.14534	0.00165893	0.00752641	-	hypothetical protein
CDR20291_1617	105.389	-1.45715	0.464535	-3.13678	0.00170812	0.00769791	-	putative hydantoinase
CDR20291_1548	427.537	1.4883	0.479757	3.10221	0.00192083	0.00859922	-	putative iron compound ABC transporter, substrate-binding protein
CDR20291_2256	154.814	-1.30515	0.421599	-3.0957	0.00196347	0.00873229	-	hypothetical protein
CDR20291_2558	66.4416	-1.19312	0.386467	-3.08726	0.00202012	0.00881032	appF	oligopeptide ABC transporter, ATP-binding protein
CDR20291_3114	71.2542	-1.25848	0.40748	-3.08846	0.002012	0.00881032	valS	valyl-tRNA synthetase
CDR20291_0076	118.836	-1.26882	0.413022	-3.07205	0.00212595	0.00921246	rpsQ	30S ribosomal protein S17
CDR20291_0611	126.069	-1.34358	0.438453	-3.06437	0.00218129	0.0093326	infC	translation initiation factor IF-3
CDR20291_1794	60.5812	-1.21931	0.398175	-3.06226	0.00219675	0.00933964	-	hypothetical protein
CDR20291_2609	43.5425	1.20567	0.394845	3.05353	0.00226168	0.00955559	-	hypothetical protein
CDR20291_1774	133.405	-1.25287	0.41256	-3.03683	0.00239078	0.00991512	-	hypothetical protein
CDR20291_2045	53.3335	-1.4209	0.467766	-3.03762	0.00238454	0.00991512	pyrH	uridylate kinase
CDR20291_2907	410.953	-1.44742	0.476305	-3.03885	0.00237483	0.00991512	-	hypothetical protein
CDR20291_2117	39.8216	1.17101	0.385862	3.03478	0.00240712	0.00992201	-	ABC transporter, ATP-binding/permease protein
CDR20291_0970	28.1635	-1.4095	0.467036	-3.01798	0.00254466	0.0103626	gloA	lactoylglutathione lyase
CDR20291_2326	91.492	-1.09716	0.363513	-3.01821	0.00254271	0.0103626	-	hypothetical protein
CDR20291_1925	1434.66	1.71288	0.56973	3.00648	0.00264291	0.0106346	fldX	flavodoxin
CDR20291_3529	80.6329	1.13963	0.381346	2.98845	0.00280399	0.011216	-	hypothetical protein
CDR20291_0073	465.925	-1.03658	0.347194	-2.98559	0.00283031	0.0112547	rpsC	30S ribosomal protein S3
CDR20291_0822	67.2316	-1.52394	0.517819	-2.943	0.0032505	0.0128499	cspA	cold shock protein
CDR20291_1097	355.266	-1.25228	0.42815	-2.92486	0.00344612	0.0134658	rplS	50S ribosomal protein L19
CDR20291_0058	129.523	-1.14205	0.392964	-2.90625	0.00365787	0.014211	rplL	50S ribosomal protein L7/L12
CDR20291_0978	83.3222	-1.5092	0.521153	-2.8959	0.00378077	0.0146046	rnfB	electron transport complex protein
CDR20291_1778	605.298	-1.02409	0.353926	-2.89351	0.00380959	0.0146323	-	hypothetical protein
CDR20291_3333	132.241	-1.19063	0.412723	-2.88481	0.00391646	0.0149578	hupA	DNA-binding protein HU
CDR20291_0014	43.2121	1.21273	0.424141	2.85926	0.00424636	0.0160365	-	putative ATP:guanido phosphotransferase
CDR20291_2336	433.999	-1.63307	0.576065	-2.83487	0.00458442	0.0170278	-	putative sigma 54 modulation protein
CDR20291_0173	986.959	-1.75743	0.621879	-2.826	0.00471325	0.0174107	fdxA	ferredoxin
CDR20291_0943	48.4474	-1.24884	0.456161	-2.73771	0.00618685	0.0221286	-	ABC transporter, ATP-binding/permease protein
CDR20291_2034	188.828	1.02488	0.374614	2.73582	0.00622247	0.0221389	-	hypothetical protein
CDR20291_2072	50.7367	-1.03767	0.382992	-2.70937	0.00674112	0.0237344	msrAB	putative peptide methionine sulfoxide reductase
CDR20291_0689	88.7354	-1.14534	0.423853	-2.70221	0.00688801	0.0240015	-	putative ATP-dependent RNA helicase
CDR20291_3528	48.4394	-1.23935	0.45985	-2.69513	0.00703615	0.024392	-	putative transcriptional regulator
CDR20291_0738	76.8668	1.23191	0.458761	2.68529	0.00724664	0.0249935	-	hypothetical protein
EBG00000018547	1237.6	6.58968	2.45833	2.68055	0.00735009	0.0252216
CDR20291_0077	164.908	-1.02649	0.388986	-2.63889	0.00831788	0.0283984	rplN	50S ribosomal protein L14
CDR20291_2301	97.6543	1.15294	0.44103	2.61419	0.00894382	0.0302301	ppdK	pyruvate, phosphate dikinase
CDR20291_2556	36.6836	-1.22004	0.47698	-2.55785	0.0105321	0.0349006	licT	putative transcription antiterminator
CDR20291_2744	33.989	-1.23906	0.493665	-2.50991	0.0120762	0.0390599	dltA	D-alanine--poly(phosphoribitol) ligase subunit 1 (D-alanine-activating enzyme)
CDR20291_1197	679.765	-1.04824	0.419381	-2.49948	0.0124376	0.0400371	cspB	putative cold shock protein
EBG00000018544	7169.09	5.29617	2.134	2.4818	0.0130719	0.0418797
CDR20291_2502	143.803	-1.05671	0.42676	-2.47612	0.0132818	0.0423514	-	isoleucyl-tRNA synthetase
CDR20291_1760	387.629	-1.15423	0.468828	-2.46195	0.0138183	0.0438554	-	addiction module antitoxin, relb/dinj family
CDR20291_1726	72.9061	1.30182	0.529869	2.45686	0.0140157	0.0441802	-	hypothetical protein
CDR20291_1126	140.572	-2.19613	0.897769	-2.4462	0.014437	0.0451823	-	hypothetical protein
CDR20291_0053	26.5303	-1.14138	0.468772	-2.43483	0.0148989	0.0462001	secE	preprotein translocase SecE subunit
CDR20291_3461	45.9236	1.06318	0.437861	2.42812	0.0151774	0.0468488	-	chloramphenicol o-acetyltransferase
CDR20291_2516	29.092	-1.24942	0.516067	-2.42104	0.0154762	0.0473388	-	cobalt dependent x-pro dipeptidase
CDR20291_2605	46.3698	-1.01523	0.421075	-2.41105	0.0159067	0.0484367	-	hypothetical protein
CDR20291_2340	166.452	-1.05569	0.439626	-2.40133	0.0163354	0.0492979	-	histidine triad nucleotide-binding protein
